# Supplementary material for: Diurnal Patterns of Gene Expression in the Dorsal Vagal Complex and the Central Nucleus of the Amygdala – Non-rhythm-generating Brain Regions
Source: Front Neurosci. 2020 May 11;14:375. doi: 10.3389/fnins.2020.00375 (PMC7233260; doi:10.3389/fnins.2020.00375)
Supplement: Supplementary file 1 [file Table_1.XLSX]

## Sheet: Sheet1
Gene Information
EntrezID	Gene	Primer		UPL#	Amplicon Length
		Forward	Reverse
24310	Ace	gacaactatccagagggaattga	cacaacaccttggctgtcc	#25	23
302668	Ace2	tcaagggaaaagaaccagaca	ggtttcaaatcactcacccatac	#16	65
302950	Adcy9	cctccgagtttgagaccaac	gctgagctggcagaagttaca	#49	95
25238	Adrbk1	aagaagatcctgctgccaga	ccggaaaagcaggtatccta	#89	120
24182	Agtr2	gaacagaattacccgtgacca	atgaatgccaacacaacagc	#121	60
298646	Agtrap	ccatcttcagcttgctgct	cctgagaaggtccgaagaaa	#2	111
24185	Akt1	aacgacgtagccattgtgaa	ccatcattcttgaggaggaagt	#71	95
29414	Akt3	ttgctttcagggctcttgat	cattatctcttttggatcatctgg	#22	75
24188	Aldh1a1	gccatcactgtgtcttctgc	catcttgaatccaccgaagg	#26	96
64363	Araf	gaagacaagcccaagatgga	gactgggcaggtgccata	#77	72
25387	Arrb1	gggagaccttgcatccagt	ggagtctcgctctctggaac	#76	108
25388	Arrb2	gatcctgtcgatggtgtggt	ggaaagacaggcccagtaca	#98	124
81647	Atf2	ctggtggctgaaaggaacat	tcccaagttgccatctagtgt	#85	60
363425	Cav2	cttcattgcgggtatcctgt	aggcaggtcttcacaaaagg	#112	78
25706	Cckbr	tagtgccgggaacctcag	gggtgattctaatcgccatc	#126	83
24854	Clu	cctgggagagcaggagttct	catacctacttccttgagtggaca	#125	65
25249	Coq7	ggaggaggacgctgagaagt	gctcctcatctcgaaactgc	#17	65
81646	Creb1	ctagtgcccagcaaccaagt	ggaggacgccataacaactc	#9	114
54244	Crebbp	tcacagcagcaaccaacg	ggctgctgcctgagaaag	#75	66
29625	Crhbp	cctgcatggccttcagtt	agcagctccacaaagtctcc	#76	69
58959	Crhr1	ccgctacaacacgacaaaca	tgagaatctcctggcactca	#44	95
64680	Crhr2	tgaacccattttggatgaca	gttgatgatgagggcgattc	#6	67
29167	Dctn1	tcatgccccgactcatct	tctcactcaggtcaaacttctcc	#13	72
298447	Dmap1	gagggcaaggactacccttt	ccttagtccatgcatcatcgt	#15	106
291324	Dnmt2	cctcctcgacatcgttaagc	tcccttctatgtagcttccatacc	#79	77
444984	Dnmt3a	aacggaagcgggatgagt	tgcaatcaccttggctttct	#75	68
116663	Dusp6	tctctgatcactggagccaaa	gtttttgcctcgggcttc	#123	80
24330	Egr1	cgaacaaccctacgagcac	gcgccttctcgttattcaga	#114	68
314436	Elk1	caccagtccaaaccccttag	tcaactcttcagatttctggtttg	#16	110
25022	Fgfr2	tgcatggttgacagttctgc	tgcagtaaatagctatctccaggtaa	#60	86
25445	Fosl1	gcaagcgcagacacagac	cactgacagcgttgatgctt	#120	68
56718	Frap1	agcagcatggggtttaggt	cccgaggaatcatacaggtg	#123	62
29705	Gabra1	cgatcctctctcccacactt	tcttcatcacgggcttgtc	#50	87
24947	Gabra3	ggtcatgttgttgggacaga	tcagatgaaagtgggttgtca	#2	76
29707	Gabra5	ggctcttggatggctatgac	acctgcgtgattcgctct	#26	61
25450	Gabrb1	caaactggagatgaacaaagtcc	ccagggtgctgaggagaata	#105	62
29689	Gabrd	ggacgagcaggagtgcat	gctcctggttttctgaccaa	#80	86
140674	Gabrg1	tcatggagtatggaaccttgc	gcatggagacctggggata	#126	106
79211	Gabrg3	cgacaccagcaagaacaaca	tgctgagtgtggtcatggtt	#9	60
65187	Gabrq	catatgatgtccgactgagacc	gatagatattgacacaggcacagg	#25	62
29695	Gabrr2	ggacgtgcaggtggagag	tgcctcaggtacagggtcat	#56	75
24379	Gad1	acatatgtgagaaatacaacctttgg	cttccgggacatgagcag	#89	74
294962	Gnb1	gcagatgcgactctttctca	ccagtgcatggcataaatctt	#2	114
59076	Gprk6	atgtctttgggctggatgg	cagttcccacagcaatcctt	#85	123
29627	Gria2	gccaaggactcgggaagta	cccccgacaaggatgtaga	#67	83
29628	Gria3	ttcaacaaaagaatttttcagacg	ccgtcagctgttgttttgg	#21	108
298521	Grik3	caggtcactcatcgtcacca	tcagacttgcggaacatgac	#25	70
24408	Grin1	gcttttgcagccgtgaac	gggctctgctctaccactctt	#69	66
24409	Grin2a	cgtcatggtctccaggagtaa	gaggcactgaagggttcg	#94	66
24410	Grin2b	tgggttacaacaggtgccta	ctttgccgatggtgaaagat	#79	66
24411	Grin2c	ggcactcctgcaacttctg	gttctggcagatccctgaga	#78	76
24412	Grin2d	gcagcaatggcactgtgt	cgaacatcatcacccagaca	#13	72
116443	Grin3a	gctttgccgtcactgagact	atgcacaacagcacgaagag	#105	70
24418	Grm5	ccatgtgagaaaggccaaat	tacaaggtgtgcaggtccaa	#7	73
114244	Hcn2	cacccctacagcgacttcag	tttcccaccatgaacaacag	#95	62
29547	Homer2	ggaacagctatcggatcatca	ggggtgatggtgctgtttat	#58	64
24465	Hprt	gaccggttctgtcatgtcg	acctggttcatcatcactaatcac	#95	61
192235	Hyou1	gggatcttccaccttcatca	accaaggcccaacagagtag	#13	84
25262	Itpr1	catcacagccctcatccttaac	ggagtagctttgaagcattgttct	#60	95
25679	Itpr3	gtgatggagaccaagctgaag	tagtctaggcgcacgttgag	#80	65
24516	Jun	gccaccgagaccgtaaag	ctgtgcgagctggtatgagt	#7	60
24517	Junb	gggactgggagctcatacc	aaagggtggtgcatgtgg	#49	60
24518	Jund	agtacgcagttcctctaccctaag	tctgcttgtgcaggtcctc	#15	94
25468	Kcna2	cgggtacccatctgcaag	agatgcacagctcagcaaaa	#79	80
116560	Kcnj9	attctcgagggcatggtg	ggaagctagcgtagtccacct	#65	145
170848	Kcnq2	gatcggtggtctacgctcac	gcagaggaagccaatgtacc	#17	62
170851	Map2k1	ggcctggttatggctagga	gatgatctggttccggattg	#80	66
116667	Map3k1	tctagcacatccacatctagttcag	ccaacaagcagatgggaca	#68	76
309168	Map3k11	cgggaagagacacgtgga	ccaggagcagagcgtgata	#22	62
25579	Map3k12	cctctcacctccattcctga	agccaggtgtgctgagtagc	#3	60
50689	Mapk3	ggaggtggaggtggtgaa	gcacgtggtcatatgctgag	#46	113
291439	Mbd1	tgtgtagaggaggacgagctaa	tgggtatgatgtggaagcaa	#69	89
29254	Mgll	tcttcctcctgggccact	aagtgggttggtctctctgc	#58	70
25332	Mgmt	ggaagaccccaaacactgac	gctctggcactccctctg	#110	78
29365	Mpdz	agcactaacccatttgcagag	ccgactcggattctgactg	#78	73
298894	Mycn	caacagtggcgagcacaa	tcttcctcctcatcgtcttca	#55	84
25488	Ndufa5	agaaagtacacagaacagatcacca	caccaccctgaagcaagttt	#78	94
246217	Ngef	ccaggaaaggacgtacaagc	gcgatcagttcccgaaaag	#2	60
54278	Nr4a2	ccacgtcgactccaatcc	tagtcagggtttgcctggaa	#64	66
116508	Nrxn3	ctttgtcgagtgtgaaccaagt	gcacggagttctagctgcat	#129	67
25054	Ntrk2	cgaggttggaacctaacagc	ccttttctggtttgcaatgag	#115	68
25601	Oprm1	acgtctgcaactggatcctc	aacgtgagggtgcaatctatg	#121	100
29659	P2rx4	gcctgcccagatattcctt	ccctgtagtacttggcaaacct	#130	96
29431	Pak1	tcgagaagattggacaaggtg	gccctgtggctacatccat	#98	63
29432	Pak2	aggggttcagccaaagaact	tggataatggtttggccagt	#89	61
29433	Pak3	atagacgagggtctgccaag	acaggggcttggctaatttt	#89	63
313615	Paqr7	aagttcagccacctgctgtc	ccactgtaaacaccggttctg	#110	76
81745	Pdpk1	aaaactttcttcgtccacacg	ggactgctctggtactgttgc	#79	119
29542	Pebp1	cggacctcccaaagacac	agaggctgctcctgctcata	#20	66
308718	Pex7	cccacatccctggttgttt	tggtcttcacatcccagattc	#41	69
60664	Pik3r3	atcccaaacttgatgtgaagc	ttatcttcttttaccaactgatcctg	#130	73
60383	Pkcbpb15	gtggtgctgcgtgagtgt	tcaatgaaggggcaggatac	#79	98
29340	PKCe	agccgtcacttcgaggact	cgatgatcacgtagacttttcct	#50	61
24654	Plcb1	cgccaaaaaggatagcaaga	gcggatgagccatgatct	#3	60
85240	Plcb2	ccccatcaatgccttacatt	gaggcatgttgctctcactg	#98	65
29322	Plcb3	cttcacacaatacctatctcactgc	cggtacatctccactgacga	#20	64
29337	Plcg2	tccctcctggttttctgtga	tggcgacaggaggaatagag	#80	71
25594	Ppp1cb	tgaacgtggacagcctcat	acaatttttcccggacgac	#67	64
24669	Ppp1cc	ggcggatatcgataaactcaa	tggcttggaccctctcact	#66	70
117281	Ppp2r1a	gctacatggtggcagacaaa	tagtgatctcaggcccaactg	#50	60
65179	Ppp5c	ccgaaggcactctgaagc	tgatagcgttctcgtagtccttg	#82	84
24680	Prkca	gaagagggggcggatttac	tggatccatagggattagattttt	#13	94
25023	Prkcb1	aagcgagggcaatgaagag	cttctggagccttggtacctt	#29	74
24681	Prkcc	gaaaggcagttttgggaagg	gcatagagttcatcggatcctc	#53	65
24681	Prkce	tctaccctgtctggcttagca	cgggttcttggtcatgaaag	#89	65
81749	Prkch	gaaccatcgccagctagaac	ctgacgtcttctcgggattt	#115	60
84006	Prkci	aatgagcagccattcaccat	tccaactgagaagacactgtgc	#12	71
85421	Prkcm	tcaggagggcgatcttattg	ggccggatctggaagtct	#41	69
24693	Ptgs1	gctcttcaaggatgggaaact	ctgttctacggaaggtgggta	#42	70
50646	Ptk2b	caatctgctggctcctaagc	taggagagctggcacacaga	#85	62
24697	Ptpn1	ggaacaggtaccgagatgtca	agtcattatcttcctgatgcaattt	#114	69
117063	Ptpn2	aggctacaaccgctcagaag	catttaggtgtctgtcaatcttgg	#84	95
114767	Ptpre	aatcgtcatgctgactgaggt	cggttggccaatactggtag	#15	65
50645	Rab27a	aagaccagagggctgtgaaa	gctggtttcaaaataggggatt	#69	77
24703	Raf1	tttcttgccgaataagcaaag	cagtcgtgcaagctcatcc	#114	63
25676	Rasa1	catctaataaacgccttcgtca	tggtagtttatgagcttcttcaatatg	#66	68
25597	Rasa2	acagcaggaagtcccagttc	tttcattattccacaagtcaatcc	#25	81
29372	Rasa3	gcgatacgccagttcttacg	tcacgctcttactgccattg	#65	68
114513	Rasgrf2	aggagcaagcagggaaaga	tctcaatcaaaatgtctgcgtaa	#58	69
29434	Rasgrp1	gttcatccatgtggctcaga	acagccattagcgtgttgaa	#22	60
170668	Rasgrp4	gtgcagtgccaatgaggac	tcttccgtgtagaagagatccag	#62	66
24715	Ren1	ccactatggatcagggaagg	tcacaatgattccacccaca	#73	71
54292	Rgs12	ccccgacatgttcaagga	cgagtatagctgtcaaacttcatca	#50	66
114705	Rgs14	cctggtgggcaaagaaca	ccagtcgcacttcctggt	#81	77
59293	Rgs19	ctttagagcacgccccttc	ctggactctcagtgcagcat	#116	118
84583	Rgs2	aacttttatcaagccttctcctga	acgctctgaatgcagcaag	#113	98
54293	Rgs3	ccggaagagaaagagcaaaaa	ggccccaggagattcatt	#124	85
29480	Rgs4	caagatgtgcaaaggactcg	ccagccgatgtttcatatcc	#4	74
54295	Rgs6	ccttatgggacatagagatgagc	caaaagagaagccccaacg	#20	69
54296	Rgs7	aattatggccagaccagcaa	cgtgctatgacatcttccatct	#6	83
29481	Rgs9	agaaggcgtattggctggt	ccaggccgtagtctaacacat	#79	66
315611	Scn4b	agaagctcatcactttcatcctg	cccagaggaactcacgagac	#126	71
83612	Slc32a1	gggctggaacgtgacaaa	ggaggatggcgtagggtag	#122	65
501103	Slc35b2	cctggacctccaactgaaga	ggttggttcctctgcaatgt	#94	72
79212	Slc6a1	cctcaccctaaagggctctc	cgatatcttcactgggctgaa	#80	65
50676	Slc6a12	tctgaagtggctgagtcaggt	aaggcatcatcgtcactgc	#60	70
83511	Slc6a2	ctgtcctgttcttcctgatgc	gtgatgactgcctccatgc	#21	73
59114	Slc9a3r1	caggaccggattgtggag	agcagcttggcttcatcac	#121	101
29219	Snca	gcagtgaggcttatgaaatgc	aggcttcaggctcatagtcttg	#6	60
297096	Snx10	cccagaacagcagaaagagg	ccttctgaatcctggggtct	#115	62
24790	Sp1	gctatagcaaacaccccaggt	gatcagggctgttctctcctt	#62	115
297758	Terf1	agtagcttcggaggataaagca	cagactgttggccattaacact	#49	95
362751	Txndc1	caccgatgagaactggacct	ggcaccagggagcataaa	#12	68
314442	Wars	ccttcttccttgaagatgacga	tggctccgctagtgtaatcc	#50	63
25705	ZEB1	tggcatatacatactccgctaca	tccttctgagctagtgtcttgtctt	#26	110
