# Supplementary material for: Diurnal Patterns of Gene Expression in the Dorsal Vagal Complex and the Central Nucleus of the Amygdala – Non-rhythm-generating Brain Regions
Source: Front Neurosci. 2020 May 11;14:375. doi: 10.3389/fnins.2020.00375 (PMC7233260; doi:10.3389/fnins.2020.00375)
Supplement: Supplementary file 2 [file Table_2.XLSX]

## Sheet: Sheet1
DVC
		Expression Data									One-way ANOVA
		ZT 5 Normalized Data			Average of Quantile Normalized Data			T-Tests			ANOVA	Tukey			Two-Way ANOVA		Pattern Evidence
Gene	Pattern	ZT3	ZT5	ZT9	ZT3	ZT5	ZT9	3v5	3v9	5v9	ZT	3v5	3v9	5v9	ZT	ZT:Region	T-test	One-Way	Two-Way	Expression
Ace		-0.0893576	0	-0.0833982	19.7379	19.8272	19.7438	0.568152	0.978682	0.70906	0.8963	0.933855	0.999706	0.908719	0.1889	0.1966
Ace2		-0.157862	0	0.135914	21.4293	21.5871	21.723	0.568477	0.329416	0.522602	0.5463	0.823657	0.528526	0.79386	0.923433	0.343898
Adrbk1	6	0.381768	0	0.471035	20.0324	19.6507	20.1217	0.0230123	0.614913	0.0297153	0.04621	0.262945	0.929437	0.0454253	0.004177	0.04588	X	X	X	X
Agtr2		-0.00270791	0	0.242136	24.7689	24.7716	25.0138	0.993215	0.382583	0.499433	0.7459	0.99998	0.855873	0.754384	0.7442	0.8938
Agtrap	6	0.448261	0	0.538229	21.2389	20.7906	21.3289	0.0180191	0.676861	0.022965	0.03237	0.209659	0.938449	0.0329081	0.002353	0.004466	X	X	X	X
Akt1		-0.189968	0	-0.149037	18.1602	18.3501	18.2011	0.196382	0.714974	0.285803	0.4054	0.502658	0.969101	0.506332	0.4936	0.6359
Akt3		-0.0170945	0	-0.118982	21.362	21.3791	21.2601	0.944196	0.694164	0.615779	0.8602	0.998012	0.934349	0.857109	0.396283	0.801281
Araf		-0.192649	0	-0.117808	15.0649	15.2575	15.1397	0.189471	0.534555	0.338147	0.3927	0.421266	0.879364	0.59145	0.70568	0.03608
Arrb1		0.156605	0	-0.155061	19.2614	19.1048	18.9498	0.638657	0.38015	0.384457	0.4514	0.803012	0.440182	0.708719	0.2832	0.797
Arrb2		0.147396	0	0.116967	17.9306	17.7832	17.9002	0.219498	0.79461	0.316935	0.4481	0.546349	0.975057	0.542452	0.2652	0.7657
Atf2		-0.00670819	0	-0.0986158	17.359	17.3658	17.2671	0.977227	0.67444	0.476483	0.7852	0.999308	0.882811	0.787626	0.6853	0.8671
Creb1	4	-0.417496	0	-0.838865	25.1005	25.518	24.6791	0.252675	0.218812	0.00726483	0.02314	0.480796	0.489052	0.0172853	0.0002441	0.973053	X	X	X	X
Dusp6		0.0581632	0	-0.0841386	20.0648	20.0066	19.9225	0.74297	0.364847	0.64337	0.791	0.961529	0.798749	0.876733	0.4431	0.75
Egr1	8	0.0512282	0	-0.552328	20.5283	20.477	19.9247	0.86213	0.0221191	0.0463835	0.07455	0.986664	0.182609	0.0972317	0.40744	0.08947	X			X
Elk1	7	0.463615	0	0.104175	20.1926	19.729	19.8332	0.0375421	0.111643	0.590711	0.1519	0.130505	0.29836	0.839217	0.00347	0.50584	X		X	X
Fosl1	8	0.709151	0	-1.52416	25.4956	24.7865	23.2623	0.30219	0.00609574	0.00760839	0.001034	0.491483	0.00269	0.0084109	0.001376	0.592823	X	X	X	X
Frap1		-0.0992686	0	-0.0166526	18.7732	18.8725	18.8559	0.607956	0.643542	0.911282	0.8684	0.859772	0.90403	0.993159	0.9181	0.8378
Gprk6		-0.0460287	0	0.235255	23.9026	23.9487	24.1839	0.832657	0.252343	0.261888	0.3984	0.981375	0.515749	0.462708	0.8757	0.2112
Gria2	2	-0.248901	0	-0.119663	18.0147	18.2636	18.144	0.108979	0.404407	0.401099	0.3345	0.324262	0.740795	0.651992	0.01847	0.37261			X
Gria3	2	-0.324482	0	0.0116445	20.0516	20.3761	20.3878	0.0335452	0.0818925	0.951596	0.2675	0.295723	0.2923	0.997476	0.05307	0.48619	X			X
Grin1		0.00384925	0	0.105581	18.9865	18.9827	19.0883	0.983471	0.386696	0.560162	0.8115	0.999831	0.893037	0.816387	0.544	0.8405
Grin2c		-0.0498497	0	0.16431	20.337	20.3868	20.5511	0.802047	0.371346	0.359575	0.5145	0.970566	0.593025	0.598284	0.2008	0.8258
Hcn2	3	-0.341132	0	-0.353862	16.4618	16.8029	16.449	0.0456346	0.930861	0.0266665	0.04352	0.172961	0.997517	0.0537028	0.03569	0.54159	X	O	X	X
Itpr1		0.0403221	0	-0.199609	20.6845	20.6442	20.4445	0.844019	0.224718	0.297784	0.4611	0.983423	0.571232	0.524483	0.121	0.6463
Itpr3	5	0.0012097	0	0.359286	25.2591	25.2579	25.6171	0.997517	0.412098	0.386185	0.6104	0.999996	0.745526	0.621406	0.7062	0.6947				X
Jun	8	0.15502	0	-0.189161	17.3878	17.2328	17.0436	0.347605	0.0280749	0.165396	0.1207	0.628906	0.123685	0.336879	0.13872	0.07795	X
Junb	2	-0.371993	0	0.0139087	23.9155	24.2875	24.3014	0.489416	0.503489	0.969034	0.7016	0.718642	0.70931	0.999161	0.03034	0.60983			X	X
Jund	6	0.518801	0	0.432205	17.9942	17.4754	17.9076	0.201792	0.828232	0.0847497	0.1521	0.257538	0.962774	0.221795	0.243037	0.3113				X
Plcb1	2	-0.398273	0	0.0398578	17.4003	17.7986	17.8384	0.0619492	0.0468878	0.806024	0.09069	0.130722	0.0919974	0.966015	0.003795	0.270255	X		X	X
Map2k1	3	-0.255283	0	-0.118501	16.8872	17.1425	17.024	0.0481991	0.145004	0.349979	0.2378	0.225366	0.653187	0.587477	0.30495	0.09295	X			X
Map3k1		-0.163705	0	-0.132923	22.9048	23.0685	22.9356	0.436788	0.873393	0.519637	0.7232	0.788287	0.991878	0.777281	0.8888	0.4621
Map3k11		-0.105951	0	0.0887186	20.9203	21.0262	21.1149	0.680893	0.466812	0.617025	0.6993	0.889005	0.684444	0.875888	0.71338	0.54043
Map3k12		-0.174246	0	0.0572576	17.9867	18.161	18.2183	0.298132	0.176081	0.702112	0.464	0.608877	0.434309	0.91647	0.48408	0.50832
Mapk3	3	-0.613542	0	-0.384792	19.1612	19.7747	19.3899	0.0144992	0.340327	0.0453673	0.01908	0.027271	0.587948	0.937182	0.004821	0.566193	X	X	X	X
Pak1		-0.192957	0	-0.192686	16.5939	16.7869	16.5942	0.233869	0.998327	0.138511	0.2608	0.459504	0.999999	0.292722	0.31118	0.01714
Pak2		-0.000734008	0	-0.0759441	19.246	19.2467	19.1708	0.995587	0.562279	0.586066	0.8247	0.999989	0.897108	0.831605	0.40434	0.84003
Pak3	6	0.349576	0	0.418958	17.5411	17.1915	17.6105	0.327329	0.661201	0.233524	0.4255	0.686086	0.985653	0.424625	0.36439	0.63445				X
Pdpk1		-0.20514	0	-0.0742545	15.9627	16.1679	16.0936	0.145689	0.208693	0.579181	0.4548	0.424663	0.710963	0.831738	0.296	0.9203
Pebp1	3	-0.561409	0	-0.508476	11.3805	11.9419	11.4335	0.000928342	0.334282	0.00259706	0.001135	0.0099427	0.955438	0.00289	0.005739	0.227268	X	X	X	X
Pik3r3	3	-0.526022	0	-0.27454	18.9413	19.4673	19.1928	0.000192567	0.0463579	0.0584903	0.006555	0.0065418	0.286669	0.100211	0.001854	0.964451	X	X	X	X
Plcb2	6	0.921176	0	0.926733	25.3559	24.4348	25.3615	0.0544204	0.990426	0.00932795	0.01527	0.0705475	0.999899	0.0231628	0.071201	0.06592	X	X		X
Plcb3		-0.16162	0	-0.126129	18.3404	18.502	18.3759	0.273596	0.753869	0.386372	0.5366	0.616588	0.977067	0.625977	0.2253	0.9177
Ppp1cb		-0.180023	0	0.0116129	19.143	19.323	19.3346	0.390216	0.327523	0.946246	0.6505	0.681522	0.658514	0.997408	0.303102	0.622597
Ppp1cc	5	0.122814	0	0.554851	21.8777	21.7549	22.3097	0.646988	0.137534	0.0127062	0.03502	0.883819	0.251381	0.0302564	0.184976	0.0429833	X	X		X
Ppp2r1a	3	-0.740306	0	-0.652006	14.1658	14.9061	14.2541	0.00942383	0.725495	0.000582903	0.0003191	0.0034059	0.911328	0.0010795	0.001285	0.035548	X	X	X	X
Ppp5c		0.042244	0	-0.00880644	16.0537	16.0115	16.0027	0.794792	0.695472	0.946952	0.954	0.965156	0.95139	0.997524	0.7222	0.659
Prkca		-0.137051	0	0.119149	21.2334	21.3705	21.4896	0.656782	0.467114	0.633367	0.7072	0.896252	0.693879	0.875507	0.526516	0.675675
Prkce		-0.0273524	0	0.150176	18.1328	18.1601	18.3103	0.877751	0.320018	0.304997	0.4924	0.987483	0.60481	0.549386	0.3693	0.2386
Ptk2b	2	-0.140244	0	-0.0152019	19.8554	19.9956	19.9804	0.356053	0.45222	0.925328	0.7541	0.746398	0.799072	0.994441	0.01278	0.79412			X
Ptpn1		-0.0852201	0	0.107745	18.0455	18.1307	18.2385	0.611196	0.267214	0.432897	0.5066	0.870968	0.511521	0.702929	0.21062	0.08571
Ptpn2	3	-1.09256	0	-0.575289	23.4166	24.5091	23.9338	0.00991709	0.162649	0.0109807	0.0012	0.0013402	0.188535	0.0378113	3.959e-06	0.8048	X	X	X	X
Raf1	2	-0.659529	0	-0.0327698	23.0735	23.733	23.7002	0.0590554	0.0692907	0.916225	0.1986	0.202189	0.246982	0.993351	0.136941	0.164412				X
Rasa1	1	-0.484808	0	0.396709	20.8991	21.3839	21.7806	0.00531958	0.000257066	0.0543616	0.001618	0.0870968	0.0012205	0.0820126	0.001131	0.267105	X	X	X	X
Rasa2	5	-0.195201	0	0.705896	22.5553	22.7505	23.4564	0.475641	0.00709539	0.0520817	0.04258	0.879799	0.0839087	0.0847882	0.005206	0.558478	X	X	X	X
Rasa3		0.0614768	0	0.0202249	17.9242	17.8628	17.883	0.700634	0.785563	0.886459	0.9394	0.933587	0.970619	0.988096	0.9373	0.9248
Rasgrf2	5	-0.150838	0	0.417606	21.8007	21.9515	22.3691	0.454566	0.0108433	0.0908632	0.08105	0.846957	0.12025	0.1579	0.98663	0.04457	X			X
Rasgrp1		0.019335	0	0.0235994	19.4877	19.4684	19.492	0.929713	0.983971	0.874999	0.9873	0.994624	0.999748	0.98718	0.8418	0.8727
Rasgrp4	1	-0.299265	0	0.403958	23.5986	23.8979	24.3019	0.283707	0.0681844	0.291596	0.2619	0.785578	0.277165	0.486633	0.05888	0.92215				X
Ren1	7	0.867592	0	0.294372	24.0999	23.2323	23.5267	0.14737	0.309719	0.174073	0.06182	0.0493073	0.264093	0.562049	0.008058	0.032523		O	X	X
Rgs12	1	-0.269725	0	0.604907	18.8089	19.0786	19.6835	0.0736862	0.133329	0.286871	0.2806	0.894358	0.334443	0.414487	0.2697	0.413				X
Rgs14	5	0.0754007	0	0.373908	21.4432	21.3678	21.7417	0.756934	0.26296	0.0895677	0.1929	0.955372	0.509088	0.180602	0.03206	0.35625			X	X
Rgs19		0.0634419	0	0.242039	20.3259	20.2624	20.5045	0.745056	0.391981	0.115226	0.2683	0.939612	0.625597	0.247427	0.6041	0.3538
Rgs2	6	0.682325	0	0.937528	15.2843	14.602	15.5395	0.000319497	0.0716605	2.26269e-05	1.768e-05	0.0108427	0.502702	1.46e-05	3.97e-05	0.21989	X	X	X	X
Rgs3	1	-0.161371	0	0.239183	19.2624	19.4238	19.663	0.263779	0.0159807	0.127191	0.08035	0.650988	0.0914179	0.230717	0.438	0.4011	X
Rgs4	6	2.37852	0	1.79997	14.5094	12.1309	13.9309	1.07164e-05	0.176604	5.71191e-05	1.783e-06	1.87e-05	0.426566	3.6e-05	0.000637	0.0206069	X	X	X	X
Rgs6	2	-0.415835	0	0.0902944	18.4241	18.8399	18.9302	0.0327768	0.0115606	0.496637	0.01416	0.0437204	0.0118063	0.774737	0.02432	0.11536	X	X	X	X
Rgs7	5	0.0837798	0	0.34605	19.1638	19.08	19.4261	0.454229	0.0112998	0.0127121	0.02371	0.85174	0.233885	0.0200799	0.04738	0.28501	X	X	X	X
Rgs9	2	-0.271885	0	0.0754942	18.3922	18.6641	18.7396	0.0492394	0.0120569	0.6111	0.1596	0.279212	0.14063	0.848943	0.4858	0.8707	X			X
Slc32a1	1	-0.286052	0	0.557169	24.498	24.7841	25.3412	0.170905	0.00274103	0.0154443	0.003714	0.508492	0.0053482	0.0337594	0.0006315	0.240539	X	X	X	X
Slc6a2		0.194247	0	0.198841	21.6157	21.4214	21.6203	0.525917	0.98884	0.3103	0.5736	0.730688	0.999826	0.594976	0.8933	NA
Slc9a3r1		-0.0931354	0	0.00435993	18.8707	18.9639	18.9682	0.461727	0.471544	0.975443	0.8284	0.842728	0.834908	0.999394	0.6222	0.4281
hprt	2	-1.00793	0	-0.204489	13.9898	14.9977	14.7932	0.00121086	0.00540773	0.110231	7.138e-06	4.5e-06	0.0002044	0.313937	0.0006761	0.0018058	X	X	X	X
Gad1	2	-0.381253	0	-0.089613	17.7013	18.0825	17.9929	0.10564	0.181394	0.587976	0.2052	0.179288	0.387913	0.861851	0.0352	0.40152			X	X
P2rx4	5	0.0779046	0	0.253371	20.2	20.1221	20.3754	0.817576	0.569716	0.194376	0.4679	0.951201	0.777176	0.444542	0.83	0.1662				X
Gabrb1		0.0844665	0	-0.12144	17.9102	17.8257	17.7043	0.649515	0.235741	0.283373	0.3743	0.84478	0.390055	0.574902	0.08536	0.270313
Gabrg1	5	0.0821546	0	0.541355	19.9861	19.9039	20.4453	0.711081	0.0400168	0.0100143	0.02183	0.939262	0.167929	0.0207416	0.10353	0.07761	X	X		X
Gabra1		0.035205	0	-0.0113352	18.5706	18.5354	18.5241	0.850182	0.80051	0.909112	0.9479	0.965925	0.943388	0.994235	0.05854	0.0145
Prkcm		-0.0424772	0	0.0973105	23.1684	23.2109	23.3082	0.800256	0.619779	0.754689	0.9046	0.991772	0.917671	0.932812	0.9619	0.9458
Wars	4	-0.185194	0	-0.296123	17.7808	17.966	17.6699	0.238334	0.413301	0.0140074	0.04519	0.42029	0.737307	0.0369518	0.14561	0.09765	X	X		X
Prkch	7	0.414132	0	0.0546956	22.1806	21.7664	21.8211	0.060374	0.215444	0.830808	0.3618	0.344947	0.45896	0.969637	0.149	0.6645				X
Crhr1	6	0.60856	0	0.31129	25.215	24.6065	24.9178	0.179653	0.535974	0.416159	0.4054	0.399218	0.802768	0.677988	0.04377	0.46059			X	X
Crebbp		-0.0628372	0	-0.0194695	18.4402	18.503	18.4835	0.800637	0.850948	0.922801	0.9694	0.966301	0.984397	0.99472	0.07779	0.05971
nr4a2	3	-0.871692	0	-0.777568	20.9316	21.8033	21.0257	0.000653038	0.633658	7.32255e-05	2.946e-05	0.0006202	0.900921	0.000126	3.253e-09	0.4287	X	X	X	X
Ndufa5		-0.183783	0	-0.223349	15.6265	15.8103	15.587	0.280309	0.801348	0.123612	0.2574	0.554615	0.973582	0.255331	0.8315	0.3382
NMD3A_RAT		0.0956819	0	0.000559509	18.5968	18.5011	18.5016	0.512553	0.524001	0.996135	0.7777	0.786276	0.795462	0.999987	0.8412	0.3225
Mycn	4	-0.0427434	0	-0.302307	23.4048	23.4475	23.1452	0.908241	0.537225	0.379258	0.6311	0.993812	0.804275	0.625764	0.97179	0.48192				X
cav2		0.154815	0	0.146907	19.3852	19.2304	19.3773	0.376727	0.930223	0.382672	0.5981	0.729452	0.9992	0.63476	0.46279	0.97168
Slc6a1	8	0.107685	0	-0.268619	16.4881	16.3804	16.1118	0.351534	0.00500278	0.0136454	0.007315	0.671332	0.0156267	0.0272957	0.05944	0.37379	X	X		X
Pkcbpb15	3	-0.371733	0	-0.490001	18.8212	19.193	18.703	0.296365	0.614077	0.104073	0.2298	0.571007	0.946031	0.219159	0.05271	0.8082				X
Terf1	3	-0.849299	0	-0.89893	22.0693	22.9186	22.0197	0.00202353	0.824545	0.000384627	0.0003462	0.0077861	0.981882	0.0006406	5.337e-05	0.3918	X	X	X	X
Txndc1	5	0.0490792	0	0.228895	17.0607	17.0116	17.2405	0.779984	0.228515	0.210921	0.4012	0.972184	0.69721	0.383868	0.02617	0.49948			X
Ptgs1	7	0.345425	0	-0.243456	22.0504	21.705	21.4615	0.0376916	0.00758766	0.305718	0.1088	0.411252	0.093319	0.490016	0.1693	0.41689	X			X
Gabrr2	8	0.923508	0	-1.10287	26.5235	25.6	24.4971	0.106944	0.0391676	0.22373	0.0917	0.559116	0.0826302	0.350609	0.05944	0.25895	X			X
Rab27a		0.0669625	0	0.129461	19.8602	19.7932	19.9227	0.683557	0.712432	0.338106	0.6186	0.914894	0.928099	0.590413	0.4419	0.3087
Kcnj9	2	-0.834791	0	-0.482783	18.1063	18.9411	18.4583	0.0363684	0.11639	0.241427	0.1972	0.212855	0.759044	0.427325	0.0699308	0.994975	X			X
Mpdz	3	-0.315052	0	-0.443724	22.9012	23.2163	22.7726	0.326257	0.438415	0.168329	0.3533	0.746889	0.953624	0.331988	0.1717	0.9769				X
Snca	2	-0.448212	0	-0.0366293	16.9423	17.3905	17.3539	0.0804879	0.0927262	0.798211	0.06938	0.0677952	0.108895	0.969062	0.09165	0.48173				X
Grin2b	4	0.0139638	0	-0.539769	21.7745	21.7605	21.2207	0.969949	0.167659	0.0455802	0.1004	0.999044	0.250082	0.116889	0.013573	0.912844	X		X	X
Prkci	7	0.266277	0	-0.129236	18.8113	18.545	18.4158	0.281232	0.128731	0.420565	0.1909	0.416491	0.164298	0.713685	0.1909	0.2857				X
Dctn1	2	-0.303289	0	-0.069144	17.0771	17.3804	17.3113	0.346001	0.246138	0.821311	0.7972	0.779334	0.878256	0.978846	0.9748	0.5161				X
Gabra5		-0.0245328	0	0.121133	16.9492	16.9737	17.0949	0.814284	0.151898	0.181518	0.2908	0.973232	0.408332	0.357093	0.9051	0.2446
Hyou1		0.204124	0	0.0432055	18.8944	18.6903	18.7335	0.179401	0.378035	0.816186	0.6372	0.612851	0.744737	0.964865	0.08971	0.8553
Crhr2	2	-0.735725	0	-0.0813418	24.8454	25.5811	25.4998	0.139718	0.175094	0.83299	0.2641	0.26611	0.33839	0.975182	0.8754	0.1412				X
Kcnq2	3	-0.307188	0	-0.323308	20.7084	21.0155	20.6922	0.205954	0.942921	0.131844	0.2451	0.460852	0.997943	0.270919	0.032786	0.737427			X	X
Snx10	5	-0.0951511	0	0.196332	16.0971	16.1923	16.3886	0.611404	0.0837419	0.252207	0.3175	0.891429	0.364554	0.462926	0.004823	0.167889			X
Prkcb1		-0.0248882	0	-0.0916494	16.9731	16.998	16.9064	0.844926	0.569635	0.41364	0.6952	0.982095	0.88275	0.677645	0.5345	0.5015
Pex7		0.0936139	0	0.00761585	20.9097	20.8161	20.8237	0.684179	0.621751	0.969827	0.9269	0.92557	0.939076	0.999176	0.0866	0.186
Slc6a12	4	-0.0155391	0	-0.440499	24.4028	24.4183	23.9778	0.973719	0.422983	0.388914	0.6216	0.999671	0.78991	0.626493	0.257644	0.965698				X
Plcg2	2	-0.274625	0	-0.198067	23.5403	23.8149	23.6169	0.223993	0.689142	0.34675	0.4581	0.521612	0.950704	0.582647	0.28826	0.71148				X
SP1	4	0.0133612	0	-0.363492	19.7786	19.7652	19.4017	0.915483	0.00793655	0.00553537	0.00674	0.995499	0.0437724	0.0097104	0.22696	0.01592	X	X		X
Mgll	7	0.367106	0	0.131579	18.8208	18.4537	18.5853	0.200155	0.38101	0.468327	0.3149	0.285281	0.601183	0.765516	0.3082	0.9582				X
Prkcc	3	-0.255498	0	-0.421366	21.8727	22.1282	21.7068	0.233243	0.29111	0.0428941	0.1019	0.551774	0.783546	0.0862263	0.4845	0.1296	X			X
Gabrg3	3	-0.677781	0	-0.374534	20.0593	20.7371	20.3626	0.0534383	0.240222	0.305629	0.2639	0.272951	0.772141	0.521811	0.07267	0.9049				X
PKCe	4	-0.149487	0	-0.422906	18.8267	18.9762	18.5533	0.313392	0.0612268	8.11493e-05	0.0003798	0.441562	0.082407	0.0002484	0.01267	0.10041	X	X	X	X
Ptpre		0.19156	0	0.169675	18.2143	18.0227	18.1924	0.410244	0.871298	0.428384	0.6449	0.746185	0.996295	0.69192	0.36947	0.98551
Mgmt	3	-0.308134	0	-0.389546	18.0385	18.3466	17.9571	0.244329	0.768528	0.140664	0.2689	0.585705	0.964141	0.262001	0.2597	0.9747				X
Fgfr2		0.127125	0	-0.137411	19.7372	19.6101	19.4727	0.466534	0.11514	0.308886	0.2941	0.735799	0.28898	0.564807	0.7166	0.4971
Gabrd	3	-0.220537	0	-0.661058	25.5581	25.7786	25.1176	0.636818	0.507206	0.229776	0.3847	0.922297	0.741332	0.354889	0.4177	0.3576				X
Grm5	6	0.339189	0	0.4379	19.8332	19.494	19.9319	0.11825	0.624452	0.0329232	0.07021	0.344033	0.91418	0.0663286	0.008893	0.928244	X		X	X
clu	3	-0.958971	0	-0.783344	12.1849	13.1438	12.3605	0.000178757	0.149024	0.00211395	0.0005725	0.0035541	0.805633	0.002522	0.0378641	0.0019946	X	X	X	X
Gnb1		0.234831	0	-0.0472671	18.0315	17.7967	17.7494	0.22384	0.120155	0.728012	0.2833	0.382081	0.266785	0.937576	0.09237	0.43241
ngef		-0.0159858	0	-0.236746	22.0805	22.0965	21.8598	0.94412	0.313161	0.18086	0.3681	0.997124	0.594494	0.373815	0.9453	0.1549
Gabra3		0.0580467	0	0.017329	20.2039	20.1459	20.1632	0.61135	0.687297	0.888281	0.925	0.917702	0.960083	0.987746	0.375	0.285
Gabrq	7	0.426434	0	0.0572208	22.3029	21.8765	21.9337	0.222373	0.263125	0.756804	0.2556	0.239939	0.35254	0.957758	0.003952	0.815565			X	X
Coq7	7	0.690752	0	-0.0708572	18.9327	18.242	18.1711	0.0840075	0.0603655	0.779674	0.07149	0.104168	0.073015	0.959791	0.007347	0.040579			X	X
Aldh1a1		0.0729739	0	-0.143378	17.0661	16.9931	16.8498	0.690605	0.262303	0.445566	0.5765	0.942956	0.612514	0.697036	0.3015	0.9564
Cckbr	7	0.308658	0	0.0189419	23.4424	23.1337	23.1527	0.410298	0.537463	0.957866	0.7521	0.753807	0.783214	0.998294	0.780095	0.977916				X
ZEB1		0.116141	0	0.0767585	17.8632	17.747	17.8238	0.476777	0.799249	0.601309	0.7702	0.794821	0.974743	0.85082	0.7039	0.9147
Crhbp	3	-0.259382	0	-0.368625	24.1951	24.4545	24.0859	0.432366	0.747304	0.380548	0.6209	0.846034	0.973028	0.608829	0.4844	0.4205				X
Kcna2	2	-0.685021	0	-0.266835	18.8715	19.5566	19.2897	0.00103743	0.0785501	0.277226	0.05874	0.0486886	0.316539	0.453424	0.1148	0.57	X	X		X
Ntrk2	4	-0.0300257	0	-0.702485	15.0599	15.0899	14.3874	0.898478	0.0196569	0.000831688	0.001122	0.990898	0.0201831	0.0014402	0.0157	0.01384	X	X	X	X
Homer2	8	0.239509	0	-0.13541	20.7865	20.547	20.4115	0.121949	0.0163682	0.37087	0.1397	0.390588	0.118241	0.612695	0.152655	0.192073	X
Dmap1	6	0.488423	0	0.492378	18.8708	18.3824	18.8748	0.0799449	0.981601	0.0453376	0.07619	0.22569	0.999901	0.0939679	0.001868	0.909615	X		X	X
Slc35b2	7	0.472305	0	0.185552	19.9043	19.432	19.6176	0.0078076	0.0809592	0.113421	0.008357	0.0063813	0.138573	0.244924	0.0006517	0.0884044	X	X	X	X
Grin2d	6	0.323445	0	0.235899	19.2033	18.8799	19.1158	0.155737	0.589412	0.244352	0.3225	0.397772	0.935382	0.453227	0.09637	0.99214				X
Mbd1	6	0.803542	0	0.638752	23.4755	22.6719	23.3107	0.0143736	0.544077	0.00046922	0.0003231	0.0025689	0.742628	0.0014217	1.273e-08	0.8959	X	X	X	X
nrxn3		0.145499	0	-0.22445	18.6115	18.466	18.2416	0.651681	0.242453	0.221861	0.3092	0.832724	0.33081	0.50212	0.68439	0.07613
Dnmt2	6	0.267864	0	0.274944	21.0796	20.8118	21.0867	0.0400879	0.967724	0.0954766	0.1247	0.310476	0.999184	0.14469	0.007855	0.364498	X		X	X
Dnmt3a		0.210278	0	0.220779	19.6111	19.4008	19.6216	0.202691	0.947334	0.26083	0.4222	0.629077	0.998872	0.443911	0.6827	0.4136
Scn4b	3	-0.458949	0	-0.256773	19.5942	20.0532	19.7964	0.0422946	0.318905	0.251326	0.1973	0.20765	0.736642	0.444815	0.6723	0.1947	X			X
Adcy9	3	-0.202575	0	-0.377276	23.0741	23.2766	22.8994	0.476628	0.353474	0.168235	0.3381	0.801203	0.850546	0.305894	0.46692	0.46923				X
Grin2a	2	-0.258583	0	-0.101441	19.7126	19.9712	19.8697	0.280559	0.49991	0.520108	0.4534	0.426644	0.734862	0.806553	0.7815	0.8111				X
Paqr7		0.0775711	0	-0.0802049	17.6241	17.5466	17.4664	0.650439	0.335542	0.5374	0.6266	0.885345	0.619124	0.811677	0.341062	0.380949
oprm1		-0.0502748	0	-0.0557363	23.5028	23.5531	23.4973	0.867171	0.983327	0.813299	0.9687	0.984495	0.999822	0.969618	0.3479	0.1496
grik3		0.116674	0	-0.0667459	20.952	20.8353	20.7686	0.606617	0.461931	0.776759	0.8129	0.908563	0.796789	0.950746	0.8189	0.5238
