# Supplementary material for: Diurnal Patterns of Gene Expression in the Dorsal Vagal Complex and the Central Nucleus of the Amygdala – Non-rhythm-generating Brain Regions
Source: Front Neurosci. 2020 May 11;14:375. doi: 10.3389/fnins.2020.00375 (PMC7233260; doi:10.3389/fnins.2020.00375)
Supplement: Supplementary file 3 [file Table_3.XLSX]

## Sheet: Sheet1
CeA
		Expression data (CTs)									One-way ANOVA
		ZT 5 Normalized Data			Average of Quantile Normalized Data			T-Tests			ANOVA	Tukey Pair-Wise			Two-Way ANOVA		Evidence for Pattern
Gene	Pattern	ZT3	ZT5	ZT9	ZT3	ZT5	ZT9	3v5	3v9	5v9	ZT	3v5	3v9	5v9	ZT	ZT:Region	T-test	One-Way	Two-Way	Expression
Ace	6	0.632731	0	0.173037	21.5296	20.8969	21.0699	0.0970793	0.247858	0.391481	0.1425	0.122351	0.337704	0.801123	0.1889	0.1966				X
Ace2		0.249099	0	-0.17274	22.4574	22.2083	22.0356	0.511643	0.3394	0.304945	0.6191	0.82053	0.590731	0.882563	0.923433	0.343898
Adrbk1	7	0.717469	0	0.00325294	20.2101	19.4927	19.4959	0.00715666	0.00863715	0.342009	0.003259	0.0049006	0.0066335	0.999823	0.004177	0.04588	X	X	X	X
Agtr2	6	0.450182	0	0.450182	27.1204	26.6702	27.1204	0.42265	NA	NA	0.7155	0.741955	1	0.824088	0.7442	0.8938				X
Agtrap	7	0.665451	0	-0.289668	22.5271	21.8616	21.572	0.00152047	0.000172835	0.272597	0.000911	0.0135587	0.0006347	0.298983	0.002353	0.004466	X	X	X	X
Akt1		0.0195889	0	-0.0478507	18.4233	18.4038	18.3559	0.889028	0.674886	0.325431	0.8833	0.989619	0.890655	0.921907	0.4936	0.6359
Akt3		0.191758	0	-0.126894	21.8935	21.7017	21.5748	0.182395	0.0731826	0.308728	0.2119	0.507481	0.18427	0.67476	0.396283	0.801281
Araf	6	0.370365	0	0.267896	15.7443	15.3739	15.6418	0.0257881	0.549943	0.451391	0.1022	0.126645	0.851773	0.234358	0.70568	0.03608	X			X
Arrb1		-0.0655961	0	-0.222367	19.0465	19.1121	18.8897	0.731946	0.551488	0.279315	0.4763	0.947087	0.748841	0.451865	0.2832	0.797
Arrb2		0.0236052	0	0.113259	18.1545	18.1309	18.2442	0.81063	0.43933	0.37634	0.4787	0.974191	0.704629	0.465134	0.2652	0.7657
Atf2		0.0509499	0	0.0151925	17.9207	17.8698	17.885	0.736179	0.833104	0.345968	0.9538	0.949447	0.976238	0.993967	0.6853	0.8671
Creb1	3	-0.390065	0	-0.916389	25.6881	26.0781	25.1617	0.179803	0.0591548	0.180959	0.008111	0.504218	0.312602	0.0058001	0.0002441	0.973053		X	X	X
Dusp6		0.245593	0	-0.122268	19.4795	19.2339	19.1117	0.243147	0.0889328	0.306719	0.2174	0.444246	0.191106	0.76407	0.4431	0.75
Egr1		-0.174431	0	0.137463	18.1718	18.3462	18.4837	0.470378	0.285149	0.389786	0.6201	0.838424	0.593048	0.866311	0.40744	0.08947
Elk1	7	0.799758	0	0.0391187	19.8943	19.0946	19.1337	0.00607103	0.0171368	0.354389	0.009013	0.0109292	0.0196071	0.983211	0.00347	0.50584	X	X	X	X
Fosl1	8	0.223446	0	-0.82201	26.007	25.7835	24.9615	NA	0.27122	NA	0.6599	0.989801	0.666893	0.851985	0.001376	0.592823			X	X
Frap1		0.0243509	0	0.0765216	18.9736	18.9493	19.0258	0.813255	0.650852	0.363533	0.7993	0.980174	0.920379	0.783952	0.9181	0.8378
Gprk6		0.090808	0	-0.181845	24.3499	24.2591	24.0772	0.647774	0.167205	0.305772	0.4603	0.912443	0.462268	0.642104	0.8757	0.2112
Gria2	1	-0.287454	0	0.148617	16.8247	17.1122	17.2608	0.0819124	0.0329446	0.392462	0.1186	0.326869	0.0995159	0.6685	0.01847	0.37261	X		X	X
Gria3	3	-0.382138	0	-0.319881	19.1569	19.539	19.2192	0.087197	0.766439	0.265116	0.2462	0.31581	0.97142	0.364501	0.05307	0.48619				X
Grin1		0.0133318	0	-0.0233001	17.4144	17.4011	17.3778	0.9278	0.803986	0.334019	0.9791	0.997043	0.979213	0.988228	0.544	0.8405
Grin2c		-0.131435	0	0.00397943	18.9519	19.0834	19.0874	0.496496	0.541302	0.343542	0.8128	0.829886	0.830199	0.999775	0.2008	0.8258
Hcn2	4	-0.0890529	0	-0.164686	17.5673	17.6563	17.4916	0.612983	0.685569	0.289935	0.5751	0.87167	0.910914	0.54674	0.03569	0.54159			X
Itpr1	4	-0.0301457	0	-0.457221	18.6188	18.6489	18.1917	0.902085	0.148017	0.222297	0.08539	0.991403	0.215844	0.0937039	0.121	0.6463				X
Itpr3		-0.174249	0	-0.0743407	25.2507	25.425	25.3506	0.570733	0.783733	0.327044	0.8905	0.882317	0.961689	0.967344	0.7062	0.6947
Jun		0.140811	0	0.237364	18.3945	18.2537	18.491	0.463314	0.606712	0.420291	0.3136	0.706357	0.856541	0.287071	0.13872	0.07795
Junb	2	-0.963356	0	-0.212724	22.5067	23.4701	23.2574	0.00234399	0.0100185	0.29588	0.02695	0.02221	0.099531	0.755934	0.03034	0.60983	X	X	X	X
Jund		0.0848207	0	-0.115377	18.4865	18.4017	18.2863	0.760601	0.434954	0.31038	0.799	0.956219	0.792373	0.897449	0.243037	0.3113
Plcb1	3	-0.450938	0	-0.336302	16.052	16.503	16.1666	0.0575346	0.649377	0.237198	0.06633	0.0898005	0.851999	0.165509	0.003795	0.270255			X	X
Map2k1	5	0.0362607	0	0.253477	16.9693	16.933	17.1865	0.776641	0.128136	0.430258	0.118	0.964226	0.308939	0.117238	0.30495	0.09295				X
Map3k1	5	0.0698538	0	0.26985	22.9867	22.9169	23.1867	0.80423	0.490861	0.413639	0.595	0.971643	0.802507	0.576598	0.8888	0.4621				X
Map3k11		-0.103191	0	-0.16232	20.7329	20.8361	20.6738	0.500288	0.757678	0.297485	0.5535	0.820105	0.940302	0.531731	0.71338	0.54043
Map3k12		-0.164356	0	-0.162887	18.2931	18.4575	18.2946	0.176712	0.992954	0.291786	0.4497	0.582239	0.999958	0.500813	0.48408	0.50832
Mapk3	2	-0.421892	0	-0.114223	19.5225	19.9444	19.8302	0.0370406	0.180587	0.310231	0.1401	0.120296	0.332007	0.803122	0.004821	0.566193	X		X	X
Pak1	5	-0.129594	0	0.355925	16.9174	17.047	17.403	0.381952	0.0227885	0.468783	0.01894	0.731268	0.0267819	0.0608143	0.31118	0.01714	X	X		X
Pak2		-0.0975955	0	-0.166719	19.3371	19.4346	19.2679	0.345317	0.571294	0.292847	0.2791	0.68774	0.836995	0.252923	0.40434	0.84003
Pak3		-0.109541	0	0.150339	17.7107	17.8203	17.9706	0.607176	0.354773	0.393126	0.5685	0.893669	0.557755	0.75919	0.36439	0.63445
Pdpk1		-0.161601	0	-0.148718	15.2336	15.3952	15.2464	0.512724	0.965528	0.292465	0.7612	0.818791	0.818791	0.801284	0.296	0.9203
Pebp1	2	-0.427642	0	-0.0475931	11.5005	11.9282	11.8806	0.0582508	0.126907	0.330662	0.2913	0.288663	0.392973	0.979065	0.005739	0.227268			X	X
Pik3r3	2	-0.580057	0	-0.249485	19.844	20.4241	20.1746	0.00678628	0.213416	0.285252	0.07604	0.0628483	0.415159	0.500267	0.001854	0.964451	X		X	X
Plcb2		0.0435358	0	-0.160993	24.3665	24.323	24.162	0.873417	0.606788	0.318146	0.8543	0.993025	0.873977	0.88395	0.071201	0.06592
Plcb3	3	-0.269932	0	-0.149124	18.3071	18.577	18.4279	0.0910867	0.528616	0.298145	0.408	0.396648	0.835787	0.685426	0.2253	0.9177				X
Ppp1cb	3	-0.344504	0	-0.217858	19.474	19.8185	19.6007	0.0412996	0.437368	0.288472	0.1348	0.136741	0.763764	0.359511	0.303102	0.622597	X			X
Ppp1cc	3	-0.369601	0	-0.196288	22.2507	22.6203	22.424	0.119788	0.38082	0.299686	0.2606	0.2606	0.746409	0.600265	0.184976	0.0429833				X
Ppp2r1a	3	-0.10988	0	-0.0899624	14.523	14.6329	14.5429	0.509576	0.912694	0.309085	0.8255	0.854174	0.995113	0.870694	0.001285	0.035548			X
Ppp5c		0.0604845	0	0.162365	16.5876	16.5271	16.6895	0.559985	0.515269	0.400753	0.870694	0.928611	0.821514	0.505503	0.7222	0.659
Prkca	3	-0.404331	0	-0.162989	21.7074	22.1117	21.9488	0.0962176	0.418277	0.302527	0.3437	0.312517	0.669256	0.773683	0.526516	0.675675				X
Prkce		-0.167137	0	-0.204043	17.0839	17.251	17.047	0.316678	0.768217	0.276486	0.347	0.580662	0.974883	0.353404	0.3693	0.2386
Ptk2b	3	-0.062797	0	-0.125358	15.4019	15.4647	15.3393	0.806132	0.807921	0.296686	0.7901	0.951214	0.954396	0.771943	0.01278	0.79412			X
Ptpn1	3	-0.281173	0	-0.354859	17.327	17.6082	17.2534	0.0398192	0.663721	0.237682	0.07227	0.268139	0.914622	0.0736995	0.21062	0.08571	X			X
Ptpn2	3	-0.958699	0	-0.706437	23.6555	24.6142	23.9077	4.88498e-05	0.391088	0.20432	0.00255	0.0046433	0.653047	0.0177539	3.959e-06	0.8048	X	X	X	X
Raf1	6	0.112993	0	1.04425	24.0409	23.9279	24.9722	0.833291	0.126387	0.611766	0.1379	0.1379	0.291162	0.14734	0.136941	0.164412				X
Rasa1	2	-0.42231	0	0.00679094	21.5008	21.9231	21.9299	0.056945	0.0410749	0.343288	0.1684	0.19711	0.20615	0.999413	0.001131	0.267105	X		X	X
Rasa2	1	-0.590474	0	0.224307	21.7754	22.3659	22.5902	0.0839552	0.0495354	0.404093	0.1266	0.279478	0.110848	0.778075	0.005206	0.558478	X		X	X
Rasa3		-0.0406813	0	0.00758495	17.2468	17.2875	17.2951	0.822073	0.830207	0.345083	0.9721	0.978679	0.971888	0.999019	0.9373	0.9248
Rasgrf2	3	-0.141911	0	-0.549476	23.4426	23.5845	23.035	0.70291	0.301019	0.231005	0.3343	0.940157	0.616311	0.317136	0.98663	0.04457				X
Rasgrp1		0.114269	0	0.223502	19.2881	19.1738	19.3973	0.784193	0.817021	0.422957	0.8477	0.964218	0.969173	0.834021	0.8418	0.8727
Rasgrp4	1	-0.21628	0	0.254765	22.3055	22.5218	22.7765	0.68194	0.421775	0.411891	0.5403	0.861876	0.522148	0.764295	0.05888	0.92215				X
Ren1	6	0.38621	0	1.26144	23.5494	23.1632	24.4247	0.286823	0.0562106	0.717271	0.01246	0.67573	0.16695	0.0098063	0.008058	0.032523			X	X
Rgs12		-0.0643617	0	-0.00329017	19.0521	19.1164	19.1131	0.743412	0.766941	0.340104	0.9382	0.940112	0.949048	0.999788	0.2697	0.413
Rgs14	2	-0.0872064	0	-0.028135	18.2166	18.3038	18.2757	0.677116	0.742227	0.332214	0.9007	0.891296	0.891296	0.984375	0.03206	0.35625			X
Rgs19		-0.150414	0	-0.0880164	20.4705	20.6209	20.5329	0.379001	0.747459	0.317292	0.7434	0.740378	0.952063	0.873128	0.6041	0.3538
Rgs2	5	0.0911383	0	0.51523	14.7172	14.626	15.1413	0.776376	0.190047	0.577267	0.1747	0.955444	0.407809	0.168593	3.97e-05	0.21989			X	X
Rgs3		0.0783502	0	0.0530672	20.217	20.1387	20.1917	0.738415	0.907882	0.358385	0.9473	0.950133	0.994995	0.969713	0.438	0.4011
Rgs4	8	0.948391	0	-0.438318	15.5184	14.57	14.1317	0.207184	0.0894721	0.275333	0.3194	0.54149	0.290304	0.840966	0.000637	0.0206069			X	X
Rgs6	3	-0.318326	0	-0.296934	19.7898	20.1081	19.8112	0.335305	0.947303	0.26103	0.1855	0.317774	0.994881	0.239091	0.02432	0.11536			X	X
Rgs7	1	-0.0908915	0	0.0701861	20.1778	20.2687	20.3389	0.581902	0.387775	0.359571	0.5238	0.783617	0.4932	0.826297	0.04738	0.28501			X
Rgs9		-0.141832	0	0.0281467	19.3117	19.4536	19.4817	0.4687	0.576258	0.353765	0.8453	0.881423	0.843546	0.993481	0.4858	0.8707
Slc32a1	1	-0.104982	0	0.218695	24.5044	24.6094	24.8281	0.538856	0.068529	0.391881	0.2296	0.858505	0.253082	0.403668	0.0006315	0.240539			X
Slc6a2		NA	0	NA	NA	26.2521	NA	NA	NA	NA	NA	NA	NA	NA	0.8933	NA
Slc9a3r1	4	-0.0374631	0	-0.256338	18.3353	18.3728	18.1164	0.864613	0.396043	0.269091	0.4316	0.985803	0.63701	0.428247	0.6222	0.4281				X
hprt	5	-0.0458424	0	0.280312	15.4304	15.4763	15.7566	0.794748	0.162831	0.453229	0.1958	0.97163	0.97163	0.262481	0.0006761	0.0018058			X	X
Gad1	8	-0.280641	0	0.240263	17.4679	17.7486	17.9888	0.285852	0.0746272	0.42781	0.06665	0.378496	0.0562339	0.369355	0.0352	0.40152			X	X
P2rx4	4	0.0490929	0	-0.286305	21.1578	21.1087	20.8224	0.865451	0.253611	0.263731	0.2865	0.986976	0.376433	0.356311	0.83	0.1662				X
Gabrb1	3	-0.26772	0	-0.323871	17.4164	17.6841	17.3602	0.0695883	0.71108	0.23679	0.2402	0.364669	0.998256	0.30032	0.08536	0.270313				X
Gabrg1		-0.0238653	0	-0.0577671	19.8628	19.8866	19.8289	0.888891	0.882486	0.322553	0.9947	0.999355	0.998395	0.994184	0.10353	0.07761
Gabra1	5	0.137897	0	0.952908	20.1524	20.0145	20.9674	0.542504	0.059126	0.698161	0.02098	0.9689	0.0964545	0.0229625	0.05854	0.0145		X		X
Prkcm		0.0208868	0	-0.00784245	23.1944	23.1735	23.1656	0.956701	0.94651	0.343166	0.8072	0.926754	0.981117	0.796547	0.9619	0.9458
Wars		-0.122633	0	0.0418241	18.5655	18.6881	18.7299	0.223547	0.0613052	0.351974	0.1246	0.169613	0.140525	0.980588	0.14561	0.09765
Prkch	6	0.378694	0	0.295596	21.3129	20.9342	21.2298	0.0965818	0.715509	0.434688	0.2183	0.278344	0.951275	0.338511	0.149	0.6645				X
Crhr1	6	0.658383	0	0.930049	24.5964	23.938	24.868	0.0747059	0.502218	0.62991	0.08621	0.34406	0.86083	0.0812376	0.04377	0.46059			X	X
Crebbp	3	-0.262162	0	-0.665163	18.4303	18.6924	18.0273	0.141326	0.00478207	0.167231	0.009146	0.548025	0.190119	0.0067571	0.07779	0.05971	X	X		X
nr4a2	3	-1.13332	0	-1.1573	22.9328	24.0661	22.9088	0.000412913	0.941009	0.134303	4.2e-06	0.0003675	0.700544	7.6e-06	3.253e-09	0.4287	X	X	X	X
Ndufa5		0.0607484	0	0.129343	15.7499	15.6892	15.8185	0.785249	0.721967	0.398208	0.7158	0.790492	0.790492	0.979879	0.8315	0.3382
NMD3A_RAT		-0.187272	0	0.154092	19.2402	19.4275	19.5815	0.337611	0.0835328	0.391828	0.1271	0.975653	0.200756	0.176054	0.8412	0.3225
Mycn	5	0.0970522	0	0.269026	22.8831	22.786	23.055	0.794198	0.653796	0.411216	0.766	0.96604	0.913976	0.746603	0.97179	0.48192				X
cav2		0.195366	0	0.111739	19.1307	18.9354	19.0471	0.359578	0.642882	0.379606	0.9467	0.960832	0.999775	0.956449	0.46279	0.97168
Slc6a1		-0.0177999	0	-0.0896884	16.2739	16.2917	16.202	0.885365	0.699556	0.307855	0.8868	0.903465	0.89237	0.998857	0.05944	0.37379
Pkcbpb15	3	-0.134289	0	-0.31905	18.5797	18.714	18.3949	0.218946	0.209963	0.244823	0.07774	0.07774	0.537412	0.0628263	0.05271	0.8082				X
Terf1	3	-0.689088	0	-0.480935	22.9869	23.676	23.1951	0.00360473	0.293258	0.229779	0.01377	0.022438	0.793523	0.0378857	5.337e-05	0.3918	X	X	X	X
Txndc1	6	0.327366	0	0.493582	18.7326	18.4053	18.8989	0.103357	0.489276	0.530327	0.01964	0.313226	0.522572	0.0151667	0.02617	0.49948		X	X	X
Ptgs1		0.240409	0	0.0883512	21.3887	21.1483	21.2367	0.287193	0.192595	0.366728	0.832	0.864678	0.833888	0.995493	0.1693	0.41689
Gabrr2	6	0.578937	0	0.125958	25.2934	24.7144	24.8404	0.213153	0.474069	0.374803	0.5743	0.545547	0.545547	0.957726	0.05944	0.25895				X
Rab27a		0.161677	0	-0.180052	21.0443	20.8827	20.7026	0.350783	0.196567	0.291483	0.4612	0.904302	0.4682	0.634947	0.4419	0.3087
Kcnj9	3	-0.781324	0	-0.501729	19.199	19.9804	19.4786	0.0820841	0.37749	0.221567	0.4721	0.46379	0.870114	0.870114	0.0699308	0.994975				X
Mpdz	3	-0.449725	0	-0.508783	23.8933	24.343	23.8342	0.313918	0.855823	0.240452	0.6921	0.863083	0.970785	0.68022	0.1717	0.9769				X
Snca		-0.167869	0	0.186452	18.4368	18.6047	18.7911	0.396306	0.0748559	0.403545	0.2875	0.683251	0.262452	0.626508	0.09165	0.48173
Grin2b	4	-0.187788	0	-0.625977	21.0524	21.2402	20.6142	0.52687	0.0593513	0.193906	0.1933	0.973586	0.406581	0.192155	0.013573	0.912844			X	X
Prkci		0.175218	0	0.182468	19.2449	19.0696	19.2521	0.243555	0.972498	0.404466	0.4118	0.704896	0.938034	0.396042	0.1909	0.2857
Dctn1		0.207165	0	0.0419923	17.499	17.2918	17.3338	0.256019	0.374488	0.356581	0.158	0.219505	0.975128	0.241525	0.9748	0.5161
Gabra5		0.0911909	0	-0.085021	17.1814	17.0902	17.0052	0.574755	0.384793	0.309982	0.3402	0.766753	0.321141	0.623582	0.9051	0.2446
Hyou1	7	0.371098	0	0.0844642	19.9083	19.5372	19.6217	0.12503	0.222795	0.366573	0.2899	0.260979	0.511542	0.511542	0.08971	0.8553				X
Crhr2	8	0.464936	0	-0.222236	26.1905	25.7255	25.5033	0.318722	0.266167	0.318767	0.4719	0.653749	0.451094	0.898751	0.8754	0.1412				X
Kcnq2	3	-0.577466	0	-0.30688	20.0526	20.6301	20.3232	0.0130114	0.262689	0.259346	0.2381	0.210612	0.586395	0.69975	0.032786	0.737427	X		X	X
Snx10	5	0.120516	0	0.630821	18.0045	17.884	18.5148	0.432486	0.00927061	0.58987	0.001934	0.913758	0.0235546	0.0021175	0.004823	0.167889	X	X	X	X
Prkcb1	7	0.270203	0	-0.00158376	16.714	16.4437	16.4422	0.185368	0.266127	0.34115	0.4526	0.423776	0.639025	0.923911	0.5345	0.5015				X
Pex7	6	0.771677	0	0.311905	21.2532	20.4815	20.7934	0.00775612	0.0919714	0.433907	0.04176	0.0347265	0.39598	0.354565	0.0866	0.186	X	X		X
Slc6a12	8	0.232301	0	-0.250751	26.2669	26.0346	25.7838	0.661332	0.490225	0.355246	0.3253	0.898615	0.312352	0.471679	0.257644	0.965698				X
Plcg2	4	-0.0466258	0	-0.282946	23.991	24.0376	23.7546	0.845163	0.432569	0.273271	0.7555	0.998496	0.847324	0.760303	0.28826	0.71148				X
SP1		-0.212031	0	0.0751729	19.507	19.7191	19.7942	0.119477	0.141507	0.363538	0.2391	0.375652	0.224797	0.896814	0.22696	0.01592
Mgll	7	0.277007	0	0.0623593	17.7855	17.5085	17.5708	0.17741	0.396386	0.366634	0.4674	0.454861	0.85555	0.730317	0.3082	0.9582				X
Prkcc	6	0.253617	0	0.114557	19.6646	19.411	19.5255	0.304317	0.607841	0.379198	0.5196	0.492598	0.812453	0.827696	0.4845	0.1296				X
Gabrg3	2	-0.658072	0	-0.176415	20.4156	21.0737	20.8973	0.033469	0.107825	0.296303	0.2834	0.261021	0.45512	0.915029	0.07267	0.9049	X			X
PKCe	2	-0.188973	0	-0.0733835	17.8381	18.0271	17.9537	0.290976	0.525577	0.315291	0.7699	0.79484	0.786478	0.999081	0.01267	0.10041			X
Ptpre		0.139749	0	0.142632	18.4695	18.3297	18.4723	0.259194	0.985787	0.391223	0.1995	0.587589	0.829145	0.179527	0.36947	0.98551
Mgmt	3	-0.192966	0	-0.320501	17.9865	18.1795	17.859	0.623798	0.696375	0.260257	0.3093	0.556732	0.556732	0.320137	0.2597	0.9747				X
Fgfr2		0.0685831	0	0.111704	19.6641	19.5955	19.7072	0.783781	0.868115	0.37878	0.7763	0.923182	0.759798	0.915356	0.7166	0.4971
Gabrd		-0.0584671	0	0.108099	21.6616	21.72	21.8281	0.77924	0.560845	0.373459	0.8326	0.985171	0.843404	0.885972	0.4177	0.3576
Grm5	6	0.239953	0	0.47902	18.9105	18.6706	19.1496	0.377414	0.440335	0.521694	0.05387	0.05387	0.508847	0.0425512	0.008893	0.928244		O	X	X
clu	6	0.141355	0	0.273861	12.0886	11.9472	12.2211	0.49092	0.580124	0.515383	0.4503	0.933483	0.746079	0.423347	0.0378641	0.0019946			X	X
Gnb1	6	0.374794	0	0.235147	17.9217	17.5469	17.782	0.00950682	0.474112	0.430271	0.03802	0.098289	0.997591	0.0611389	0.09237	0.43241	X	X		X
ngef	6	0.194009	0	0.291308	21.5487	21.3547	21.646	0.487357	0.724345	0.424911	0.5003	0.684622	0.987389	0.516903	0.9453	0.1549				X
Gabra3	5	0.0365933	0	0.346618	20.749	20.7124	21.059	0.789865	0.206642	0.452395	0.1736	0.955506	0.406075	0.167533	0.375	0.285				X
Gabrq	6	0.588028	0	0.349084	25.5334	24.9454	25.2945	0.239284	0.669977	0.414103	0.3043	0.423974	0.996372	0.376284	0.003952	0.815565			X	X
Coq7	6	0.856869	0	0.893542	18.3993	17.5424	18.436	0.0297942	0.918297	0.746471	0.01993	0.0673019	0.999999	0.0324244	0.007347	0.040579	X	X	X	X
Aldh1a1	4	0.0236985	0	-0.262835	19.2827	19.259	18.9962	0.95113	0.34101	0.274276	0.5933	0.907489	0.907489	0.907489	0.3015	0.9564				X
Cckbr		0.181655	0	0.0114537	22.5262	22.3446	22.356	0.688593	0.692406	0.351766	0.4331	0.480291	0.95926	0.573878	0.780095	0.977916
ZEB1		0.125075	0	-0.0136081	17.8661	17.741	17.7274	0.56546	0.550174	0.338364	0.573878	0.81241	0.941925	0.951475	0.7039	0.9147
Crhbp		-0.177903	0	0.240583	22.4786	22.6565	22.8971	0.51914	0.215053	0.40982	0.5027	0.821501	0.478382	0.766052	0.4844	0.4205
Kcna2	2	-0.378859	0	0.114147	20.3059	20.6848	20.7989	0.124101	0.117872	0.38094	0.2768	0.337876	0.295943	0.986602	0.1148	0.57				X
Ntrk2	2	-0.393171	0	-0.0728611	13.779	14.1722	14.0993	0.13178	0.232605	0.314741	0.3222	0.381466	0.343827	0.98996	0.0157	0.01384			X	X
Homer2	3	-0.33169	0	-0.390558	20.0285	20.3602	19.9697	0.116858	0.789184	0.234965	0.5286	0.641425	0.999502	0.582566	0.152655	0.192073				X
Dmap1	6	0.461638	0	0.374359	19.5386	19.0769	19.4513	0.00322651	0.586431	0.473906	0.006577	0.0175944	0.915393	0.019794	0.001868	0.909615	X	X	X	X
Slc35b2	8	0.295495	0	-0.23508	20.5613	20.2658	20.0308	0.0926229	0.0108879	0.273553	0.04688	0.314267	0.0373417	0.364567	0.0006517	0.0884044	X	X	X	X
Grin2d	6	0.291683	0	0.204501	19.8907	19.599	19.8035	0.117226	0.597605	0.409691	0.05391	0.143283	0.998985	0.0747977	0.09637	0.99214				X
Mbd1	6	0.914288	0	0.611821	24.3544	23.4401	24.052	0.000212566	0.145645	0.518689	0.0001973	0.0002358	0.215616	0.0084349	1.273e-08	0.8959	X	X	X	X
nrxn3	7	-0.439295	0	0.0289929	18.8597	19.299	19.328	0.0370638	0.071805	0.3509	0.2051	0.264875	0.221005	0.980619	0.68439	0.07613	X			X
Dnmt2	5	0.156333	0	0.55836	21.4553	21.299	21.8573	0.523649	0.155072	0.521278	0.1254	0.872745	0.41659	0.111534	0.007855	0.364498			X	X
Dnmt3a		-0.0420309	0	-0.0705688	19.5462	19.5883	19.5177	0.755921	0.816337	0.316589	0.9087	0.909	0.986487	0.954315	0.6827	0.4136
Scn4b	7	0.498038	0	0.119223	22.8478	22.3497	22.4689	0.265767	0.360412	0.382726	0.7013	0.749438	0.710215	0.995548	0.6723	0.1947				X
Adcy9		0.0581625	0	0.0543273	23.499	23.4408	23.4951	0.813155	0.988805	0.355866	0.9491	0.998436	0.975799	0.975799	0.46692	0.46923
Grin2a		-0.0565684	0	0.0375146	20.6553	20.7118	20.7493	0.842105	0.72625	0.353511	0.972	0.971815	0.995677	0.986661	0.7815	0.8111
Paqr7	3	-0.257522	0	-0.220875	17.7369	17.9944	17.7736	0.102261	0.83703	0.26779	0.2288	0.234681	0.816355	0.468256	0.341062	0.380949				X
oprm1	1	-0.590624	0	0.35139	24.6687	25.2593	25.6107	0.0997175	0.00470983	0.432994	0.08851	0.299229	0.0726008	0.621045	0.3479	0.1496	X			X
grik3	2	-0.440996	0	-0.092747	20.464	20.905	20.8123	0.171494	0.373222	0.324343	0.6946	0.793181	0.678238	0.965428	0.8189	0.5238				X
