# Supplementary material for: Diurnal Patterns of Gene Expression in the Dorsal Vagal Complex and the Central Nucleus of the Amygdala – Non-rhythm-generating Brain Regions
Source: Front Neurosci. 2020 May 11;14:375. doi: 10.3389/fnins.2020.00375 (PMC7233260; doi:10.3389/fnins.2020.00375)
Supplement: Supplementary file 4 [file Table_4.XLSX]

## Sheet: Sheet1
DVC vs. CeA						Summary			Alignment Scores
Gene	One-Way ANOVA			Two-Way		One-Way	Two-Way
	ZT3	ZT5	ZT9	Region	ZT:Region	Region	Region	ZT:Region
Ace	0.0001427	1.386e-06	0.00013	7.642e-13	0.1966	X	X		3.99457
Ace2	0.01852	0.01549	0.3512	0.001407	0.343898	X	X		4.05044
Adrbk1	0.392047	0.3983	0.007921	0.032164	0.04588	X	X	X	3.85728
Agtr2	0.00017	0.01258	0.03463	1.427e-05	0.8938	X	X		4.62424
Agtrap	4.111e-06	5.048e-06	0.3413	2.942e-08	0.004466	X	X	X	3.66974
Akt1	0.09138	0.7178	0.2218	0.1136	0.6359				4.95906
Akt3	0.0260156	0.1097	0.194	0.006364	0.801281	X	X		4.97506
Araf	0.0004424	0.45	0.001106	6.573e-05	0.03608	X	X	X	3.93599
Arrb1	0.553	0.9524	0.799	0.6095	0.797				4.9258
Arrb2	0.0709335	0.002805	0.0074	1.951e-05	0.7657	X	X		5.28956
Atf2	0.03043	0.003144	9.947e-05	1.607e-07	0.8671	X	X		5.44809
Creb1	0.1279	0.08659	0.07531	0.0046602	0.973053		X		5.92603
Dusp6	0.009417	0.0004417	6.048e-05	5.002e-09	0.75	X	X		4.86701
Egr1	4.789e-07	1.037e-07	9.694e-06	2e-16	0.08947	X	X		3.7073
Elk1	0.264096	0.00132	0.007676	1.973e-05	0.50584	X	X		4.36086
Fosl1	0.5589	0.5289	0.009127	0.017373	0.592823		X		3.67232
Frap1	0.2347	0.6185	0.2215	0.1322	0.8378				5.41147
Gprk6	0.05166	0.1352	0.6522	0.1552	0.2112				4.32129
Gria2	5.554e-06	1.438e-08	4.23e-05	2e-16	0.37261	X	X		4.48921
Gria3	5.192e-06	0.0002253	5.98e-05	1.159e-10	0.48619	X	X		4.56808
Grin1	1.318e-08	4.888e-08	4.514e-12	2e-16	0.8405	X	X		5.24089
Grin2c	4.329e-05	1.372e-09	1.431e-06	2e-16	0.8258	X	X		5.28826
Hcn2	3.807e-05	1.296e-05	4.414e-07	6.492e-15	0.54159	X	X		4.65667
Itpr1	3.371e-06	2.98e-11	1.436e-10	2e-16	0.6463	X	X		4.68696
Itpr3	0.9828	0.6205	0.5361	0.9187	0.6947				4.60848
Jun	0.0001885	6.05e-07	1.367e-11	2e-16	0.07795	X	X		4.17253
Junb	0.0101	0.01249	0.01376	1.556e-05	0.60983	X	X		4.22828
Jund	0.2265	0.001051	0.1612	0.0002689	0.3113	X	X		4.0586
Plcb1	0.0001427	9.693e-10	9.016e-09	2e-16	0.270255	X	X		4.3164
Map2k1	0.4743	0.1509	0.1657	0.86711	0.09295				4.356
Map3k1	0.7402	0.5396	0.2886	0.7594	0.4621				4.58917
Map3k11	0.4764	0.2115	0.03327	0.01196	0.54043	X	X		4.79028
Map3k12	0.06376	0.04003	0.6611	0.02146	0.50832	X	X		4.76889
Mapk3	0.1465	0.2825	0.05703	0.009389	0.566193		X		4.75689
Pak1	0.07599	0.07323	8.158e-06	7.991e-07	0.01714	X	X	X	3.9844
Pak2	0.4448	0.1497	0.4809	0.08836	0.84003				5.58359
Pak3	0.4511	0.1131	0.09486	0.02361	0.63445		X		4.23813
Pdpk1	0.005541	9.857e-05	0.0002343	1.412e-09	0.9203	X	X		5.33011
Pebp1	0.337	0.9505	0.02222	0.12894	0.227268	X			3.85696
Pik3r3	6.237e-05	1.528e-06	0.0001491	1.311e-12	0.964451	X	X		6.03605
Plcb2	0.04496	0.6923	0.01005	0.002649	0.06592	X	X		3.75003
Plcb3	0.7943	0.6613	0.7545	0.6542	0.9177				5.49756
Ppp1cb	0.1012	0.01267	0.1174	0.000779	0.622597	X	X		4.91996
Ppp1cc	0.1939	0.000329	0.5876	0.0003253	0.0429833	X	X	X	4.00376
Ppp2r1a	0.1411	0.08106	0.1722	0.572736	0.035548			X	3.71734
Ppp5c	0.001032	0.002073	5.431e-05	7.101e-09	0.659	X	X		4.96605
Prkca	0.1725	0.000357	0.155	0.0003509	0.675675	X	X		4.75704
Prkce	5.224e-05	6.067e-06	1.012e-09	2e-16	0.2386	X	X		4.4653
Ptk2b	4.381e-10	2.2e-16	2.2e-16	2e-16	0.79412	X	X		5.02511
Ptpn1	0.0006518	0.0006264	4.892e-06	2.738e-11	0.08571	X	X		4.23559
Ptpn2	0.4798	0.5741	0.9283	0.5726	0.8048				4.98772
Raf1	0.05125	0.6325	0.008184	0.003812	0.164412	X	X		3.75412
Rasa1	0.003555	0.008232	0.5158	0.001265	0.267105	X	X		4.34668
Rasa2	0.01786	0.2256	0.03938	0.002784	0.558478	X	X		4.37384
Rasa3	0.003603	0.000563	0.002926	7.706e-08	0.9248	X	X		5.47697
Rasgrf2	5.33e-05	1.147e-05	0.04917	2.815e-09	0.04457	X	X	X	3.6901
Rasgrp1	0.6068	0.2386	0.7543	0.241	0.8727				5.04667
Rasgrp4	0.03927	1.057e-05	0.001932	4.369e-08	0.92215	X	X		5.20839
Ren1	0.3458	0.8204	0.01401	0.387297	0.032523	X		X	3.49051
Rgs12	0.2276	0.7871	0.3843	0.5642	0.413				3.79082
Rgs14	2.084e-08	1.94e-15	8.222e-15	2e-16	0.35625	X	X		4.52324
Rgs19	0.4883	0.02301	0.8798	0.0638	0.3538	X			4.64966
Rgs2	0.04214	0.9215	0.07247	0.07652	0.21989	X			3.87705
Rgs3	0.0001744	0.000846	0.009832	6.833e-08	0.4011	X	X		4.39851
Rgs4	0.07876	0.000128	0.7558	0.0004306	0.0206069	X	X	X	2.63826
Rgs6	0.001011	6.165e-10	1.727e-06	2e-16	0.11536	X	X		4.2134
Rgs7	3.016e-05	2.053e-10	2.212e-07	2e-16	0.28501	X	X		4.74747
Rgs9	7.799e-05	6.29e-05	0.007298	1.383e-08	0.8707	X	X		5.05456
Slc32a1	0.9754	0.3099	0.03712	0.0293237	0.240539	X	X		4.43147
Slc6a2	NA	4.695e-09	NA	8.984e-10	NA	X	X		NA
Slc9a3r1	0.01867	0.0004464	0.0001833	1.302e-08	0.4281	X	X		4.55217
hprt	7.765e-05	0.00203	3.932e-06	2.016e-12	0.0018058	X	X	X	3.43869
Gad1	0.4222	0.05837	0.9801	0.07971	0.40152				4.51871
P2rx4	0.02352	0.0002339	0.008813	3.075e-07	0.1662	X	X		4.14414
Gabrb1	0.01657	0.3332	0.007376	0.001077	0.270313	X	X		4.47088
Gabrg1	0.5715	0.926	0.007484	0.03254	0.07761	X	X		4.07355
Gabra1	1.555e-05	5.779e-10	1.15e-07	2e-16	0.0145	X	X	X	3.64534
Prkcm	0.9364	0.8841	0.7194	0.7415	0.9458				5.34884
Wars	3.506e-05	7.566e-06	1.146e-11	2e-16	0.09765	X	X		4.47923
Prkch	0.00362	1.519e-05	0.04701	5.631e-07	0.6645	X	X		4.79572
Crhr1	0.1813	0.05336	0.9101	0.07395	0.46059				4.18059
Crebbp	0.962	0.3964	0.01014	0.45202	0.05971	X			3.96732
nr4a2	3.375e-06	4.195e-13	1.179e-07	2e-16	0.4287	X	X		4.84244
Ndufa5	0.5192	0.5388	0.1447	0.5906	0.3382				4.35516
NMD3A_RAT	0.001035	9.878e-06	1.346e-06	4.386e-13	0.3225	X	X		4.35345
Mycn	0.2287	0.0402	0.8197	0.04876	0.48192	X	X		4.25787
cav2	0.09266	0.2117	0.0178	0.01104	0.97168	X	X		5.87614
Slc6a1	0.1087	0.4212	0.5898	0.57047	0.37379				4.53461
Pkcbpb15	0.301992	0.1354	0.03552	0.01756	0.8082	X	X		4.86731
Terf1	0.001129	0.005007	9.724e-06	2.354e-09	0.3918	X	X		4.49236
Txndc1	1.111e-06	1.4e-08	7.778e-09	2e-16	0.49948	X	X		4.66703
Ptgs1	1.771e-05	0.02986	0.3159	0.00137	0.41689	X	X		4.43961
Gabrr2	0.05015	0.03904	0.7215	0.18717	0.25895	X			3.46065
Rab27a	3.798e-05	7.379e-09	0.001764	2.32e-13	0.3087	X	X		4.45641
Kcnj9	0.0001127	0.05833	0.003246	0.0001604	0.994975	X	X		5.56407
Mpdz	0.00659	0.02169	0.0001408	1.638e-05	0.9769	X	X		5.67169
Snca	6.109e-05	6.982e-08	4.831e-11	2e-16	0.48173	X	X		4.59271
Grin2b	0.06103	0.08944	0.02961	0.001226	0.912844	X	X		5.11447
Prkci	0.09711	0.0004598	0.0003036	1.223e-07	0.2857	X	X		4.37065
Dctn1	0.05709	0.7662	0.9179	0.7912	0.5161				4.09575
Gabra5	0.1736	0.2411	0.5217	0.401	0.2446				4.51606
Hyou1	0.0004501	1.395e-05	0.0001324	1.459e-11	0.8553	X	X		5.24087
Crhr2	0.02107	0.7249	0.9944	0.161	0.1412	X			3.5563
Kcnq2	0.0080605	0.1128	0.1371	0.003296	0.737427	X	X		4.67064
Snx10	9.039e-08	1.318e-10	6.081e-13	2e-16	0.167889	X	X		4.36623
Prkcb1	0.1937	0.0001642	0.01102	3.783e-06	0.5015	X	X		4.55485
Pex7	0.1656	0.192	0.8711	0.519	0.186				4.05307
Slc6a12	0.00593	0.01749	0.04098	0.0001004	0.965698	X	X		5.03739
Plcg2	0.08672	0.3074	0.5693	0.09024	0.71148				4.81253
SP1	0.05981	0.7099	0.03141	0.40366	0.01592	X		X	4.00721
Mgll	0.002092	6.644e-05	0.0001256	2.115e-10	0.9582	X	X		5.79846
Prkcc	6.04e-07	4.915e-13	1.522e-11	2e-16	0.1296	X	X		4.1626
Gabrg3	0.1417	0.3932	0.08993	0.05063	0.9049				5.02743
PKCe	0.000108	1.027e-07	2.614e-05	2.63e-15	0.10041	X	X		4.35937
Ptpre	0.1086	0.1895	0.05268	0.01554	0.98551		X		6.1318
Mgmt	0.8589	0.6327	0.7508	0.5481	0.9747				5.47662
Fgfr2	0.7612	0.9356	0.1832	0.5457	0.4971				4.6361
Gabrd	1.603e-06	2.2e-16	6.137e-06	2e-16	0.3576	X	X		4.04752
Grm5	0.005403	0.0001986	0.002099	2.451e-08	0.928244	X	X		5.30819
clu	0.4316	9.133e-05	0.5355	0.0001234	0.0019946	X	X	X	3.07993
Gnb1	0.5343	0.1028	0.8512	0.23243	0.43241				4.67673
ngef	0.09401	0.0006517	0.2231	7.375e-05	0.1549	X	X		4.30256
Gabra3	0.000331	0.0002983	0.0002685	4.754e-09	0.285	X	X		4.52654
Gabrq	1.8e-05	1.683e-10	7.134e-10	2e-16	0.815565	X	X		4.96609
Coq7	0.2336	0.01242	0.3293	0.078798	0.040579	X		X	3.57462
Aldh1a1	3.612e-07	1.926e-07	9.157e-09	2e-16	0.9564	X	X		5.63407
Cckbr	0.2336	0.02141	0.07987	0.0008475	0.977916	X	X		5.55143
ZEB1	0.9886	0.9723	0.5868	0.7293	0.9147				5.49739
Crhbp	4.485e-05	1.827e-05	0.004577	5.493e-10	0.4205	X	X		4.17553
Kcna2	4.828e-07	8.736e-05	0.0001184	3.079e-11	0.57	X	X		4.42422
Ntrk2	0.0006513	1.794e-05	0.2139	1.169e-07	0.01384	X	X	X	3.40442
Homer2	0.0003243	0.3406	0.03477	0.001129	0.192073	X	X		4.17998
Dmap1	0.003382	0.009146	0.0001839	2.025e-06	0.909615	X	X		5.37433
Slc35b2	0.003317	1.243e-07	0.01051	1.109e-10	0.0884044	X	X		4.43209
Grin2d	0.0007981	0.005794	0.0002104	3.785e-07	0.99214	X	X		6.30092
Mbd1	0.006257	8.748e-06	0.0005195	4.121e-10	0.8959	X	X		5.58703
nrxn3	0.4407	0.000234	1.88e-05	3.428e-08	0.07613	X	X		3.76155
Dnmt2	0.1173	0.001124	0.002161	2.729e-06	0.364498	X	X		4.53039
Dnmt3a	0.5839	0.3057	0.547256	0.7794	0.4136				4.66111
Scn4b	2.866e-07	2.184e-07	2.519e-09	2e-16	0.1947	X	X		3.76274
Adcy9	0.09648	0.5781	0.008155	0.02185	0.46923	X	X		4.53135
Grin2a	0.006336	0.001442	8.635e-05	1.137e-08	0.8111	X	X		5.03714
Paqr7	0.5342	0.003061	0.04963	0.0004221	0.380949	X	X		4.52387
oprm1	0.002147	1.578e-05	1.615e-09	7.324e-15	0.1496	X	X		3.92533
grik3	0.06325	0.8088	0.905	0.7956	0.5238				4.11575
